# Supplementary material for: Diversification of blaOXA-48-harbouring plasmids among carbapenemase-producing Enterobacterales, 11 years after a large outbreak in a general hospital in the Netherlands
Source: Microb Genom. 2025 Jan 10;11(1):001335. doi: 10.1099/mgen.0.001335 (PMC11722570; doi:10.1099/mgen.0.001335)
Supplement: Uncited Table S1. [file mgen-11-01335-s001.xlsx]

## Sheet: Sheet1
Species Typeerlab	MLST Type	2015	2016	2017	2018	2019	2020	2021
Citrobacter freundii	22	0	0	0	0	0	0	1
Enterobacter cloacae complex	78	0	0	0	0	0	0	1
	114	0	0	0	0	1	0	0
	121	0	0	0	0	0	2	0
	1829	0	0	0	0	0	0	1
Escherichia coli	10	0	0	0	0	1	0	0
	12	0	0	0	0	0	0	1
	23	0	0	0	0	1	0	0
	70	0	0	0	0	1	0	0
	297	0	0	0	0	1	0	0
	405	0	0	0	0	1	0	0
	635	0	0	0	0	0	0	1
	1056	0	0	0	0	1	0	0
	5552	0	0	0	0	1	0	0
	6691	0	0	0	0	1	0	0
	10644	0	0	0	0	1	0	0
Klebsiella oxytoca	2	0	0	0	0	1	0	0
	27	0	0	0	0	0	1	0
	168	0	0	0	0	1	0	0
	271	0	0	0	0	1	0	0
Klebsiella pneumoniae	14	0	0	0	0	1	1	0
	15	1	0	1	0	2	0	2
	16	0	0	1	0	1	0	0
	35	0	0	0	0	1	0	0
	36	0	0	0	0	1	0	0
	37	0	0	0	0	0	1	0
	45	0	0	0	0	3	0	0
	101	0	1	0	2	0	0	0
	133	0	0	0	0	1	0	0
	147	0	1	1	1	0	0	0
	219	0	0	0	0	0	1	0
	294	0	0	0	1	0	0	0
	307	0	0	1	5	1	1	0
	320	1	0	0	0	0	0	0
	327	0	0	0	0	0	0	1
	361	0	0	1	0	0	0	0
	377	0	0	0	1	0	0	0
	391	0	0	0	0	1	0	0
	392	0	0	1	0	4	0	0
	395	0	0	0	1	0	0	0
	449	0	0	0	1	0	0	0
	628	0	0	0	1	0	0	0
	784	0	0	0	1	0	0	0
	873	0	0	1	0	0	0	0
	985	0	0	0	1	1	1	0
	1243	0	0	1	0	0	0	0
	1537	0	0	0	1	0	0	0
	1880	0	0	0	0	0	0	1
	6655	0	0	0	0	0	0	1
Klebsiella variicola	1478	0	0	0	0	0	1	0
	4751	0	0	0	0	0	0	1
